# Supplementary material for: A glycoprotein B-neutralizing antibody structure at 2.8 Å uncovers a critical domain for herpesvirus fusion initiation
Source: Nat Commun. 2020 Aug 18;11:4141. doi: 10.1038/s41467-020-17911-0 (PMC7435202; doi:10.1038/s41467-020-17911-0)
Supplement: Supplementary file 5 — Supplementary Data 1 [file 41467_2020_17911_MOESM5_ESM.xlsx]

## Sheet: Sheet2
gB	gB-AA	gB-ResID	gB-atom	93k	93k-AA	93k-ResID	93k-atom	Overlap Å	Distance Å		178 Contacts - Contacts highlighted in yellow are represented in Fig.2 and Suupl. Movie 2A
#2	THR	115.A	O	#1	ILE	53.L	HD11	-0.328	2.748		Contacts were calculated using the Find Contacts tool in UCSF Chimera 1.13.1
#2	THR	115.A	C	#1	ILE	53.L	HD11	-0.337	2.947
#2	THR	115.A	O	#1	ILE	53.L	CD1	-0.190	3.490
#2	THR	115.A	C	#1	ILE	53.L	CD1	-0.065	3.555
#2	LYS	116.A	HB3	#1	ILE	53.L	HD13	-0.243	2.243
#2	LYS	116.A	HA	#1	ILE	53.L	HD13	-0.266	2.266
#2	LYS	116.A	CA	#1	ILE	53.L	HD13	0.073	2.807
#2	LYS	116.A	CB	#1	ILE	53.L	HD13	0.065	2.815
#2	LYS	116.A	HD2	#1	ILE	53.L	CG2	-0.054	2.934
#2	LYS	116.A	HB3	#1	ILE	53.L	CD1	-0.159	3.039
#2	LYS	116.A	HA	#1	ILE	53.L	CD1	-0.290	3.170
#2	LYS	116.A	N	#1	ILE	53.L	CD1	-0.142	3.662
#2	LYS	116.A	CA	#1	ILE	53.L	CD1	0.066	3.694
#2	LYS	116.A	CB	#1	ILE	53.L	CD1	-0.013	3.773
#2	LYS	116.A	CD	#1	ILE	53.L	CG2	-0.106	3.866
#2	SER	589.A	OG	#1	ASN	56.L	HD22	-0.078	2.538
#2	SER	589.A	HG	#1	ASN	56.L	OD1	-0.142	2.562
#2	SER	589.A	OG	#1	ASN	56.L	OD1	-0.129	3.009
#2	SER	589.A	OG	#1	ASN	56.L	ND2	-0.103	3.203
#2	SER	589.A	OG	#1	ASN	56.L	CG	-0.359	3.429
#2	ASP	590.A	H	#1	ASN	56.L	HD22	-0.296	2.296
#2	ASP	590.A	H	#1	ASN	56.L	ND2	-0.350	2.990
#2	ARG	592.A	HG2	#1	ILE	100.H	HG22	0.138	1.862
#2	ARG	592.A	HG2	#1	ILE	100.H	HD13	-0.305	2.305
#2	ARG	592.A	CG	#1	ILE	100.H	HG22	0.187	2.693
#2	ARG	592.A	HG2	#1	ILE	100.H	CG2	0.113	2.767
#2	ARG	592.A	CB	#1	ILE	100.H	HG22	-0.026	2.906
#2	ARG	592.A	HG2	#1	ILE	100.H	CD1	-0.232	3.112
#2	ARG	592.A	CG	#1	ILE	100.H	HD13	-0.252	3.132
#2	ARG	592.A	HG2	#1	ILE	100.H	CB	-0.349	3.229
#2	ARG	592.A	CG	#1	ILE	100.H	CG2	0.098	3.662
#2	ARG	592.A	CB	#1	ILE	100.H	CG2	0.028	3.732
#2	ARG	592.A	CG	#1	ILE	100.H	CD1	-0.284	4.044
#2	ARG	592.A	HD2	#1	TYR	113.H	CD2	0.200	2.560
#2	ARG	592.A	HD2	#1	TYR	113.H	CG	-0.270	2.880
#2	ARG	592.A	HD2	#1	TYR	113.H	CE2	-0.351	3.111
#2	ARG	592.A	CD	#1	TYR	113.H	CD2	0.031	3.609
#2	ARG	592.A	CD	#1	TYR	113.H	CE2	-0.321	3.961
#2	ARG	592.A	HH11	#1	TYR	49.L	HH	-0.102	2.102
#2	ARG	592.A	HH11	#1	TYR	49.L	OH	-0.108	2.568
#2	ARG	592.A	NH1	#1	TYR	49.L	HH	-0.200	2.840
#2	ARG	592.A	NH1	#1	TYR	49.L	OH	-0.348	3.448
#2	ARG	592.A	NH2	#1	GLU	55.L	OE1	-0.352	3.412
#2	ARG	592.A	NH2	#1	ASN	56.L	ND2	-0.340	3.620
#2	ILE	593.A	O	#1	TYR	113.H	OH	0.306	2.574
#2	ILE	594.A	HD13	#1	THR	101.H	HA	-0.288	2.288
#2	ILE	594.A	CD1	#1	THR	101.H	HA	0.031	2.849
#2	ILE	594.A	CD1	#1	THR	101.H	CA	-0.131	3.891
#2	ILE	594.A	HG22	#1	ALA	102.H	HB3	-0.285	2.285
#2	ILE	594.A	HG22	#1	ALA	102.H	CB	-0.239	3.119
#2	ILE	594.A	CG2	#1	ALA	102.H	HB3	-0.322	3.202
#2	ILE	594.A	CG2	#1	ALA	102.H	CB	-0.319	4.079
#2	ILE	594.A	CG2	#1	ALA	105.H	HB3	-0.185	3.065
#2	ILE	594.A	CG2	#1	ALA	105.H	CB	0.080	3.680
#2	ILE	594.A	HD12	#1	TYR	113.H	HE2	-0.171	2.171
#2	ILE	594.A	CD1	#1	TYR	113.H	HE2	0.041	2.839
#2	ILE	594.A	CD1	#1	TYR	113.H	CE2	-0.255	3.895
#2	LEU	595.A	O	#1	ALA	105.H	CA	-0.306	3.606
#2	LEU	595.A	O	#1	ALA	106.H	H	0.456	1.964
#2	LEU	595.A	O	#1	ALA	106.H	N	0.169	2.891
#2	LEU	595.A	O	#1	ALA	106.H	CB	-0.185	3.485
#2	LEU	595.A	H	#1	ASN	111.H	HD21	-0.000	2.000
#2	LEU	595.A	HB3	#1	ASN	111.H	HD21	-0.043	2.043
#2	LEU	595.A	O	#1	ASN	111.H	HD21	0.242	2.178
#2	LEU	595.A	H	#1	ASN	111.H	OD1	0.194	2.226
#2	LEU	595.A	H	#1	ASN	111.H	ND2	0.190	2.450
#2	LEU	595.A	H	#1	ASN	111.H	CG	0.064	2.546
#2	LEU	595.A	N	#1	ASN	111.H	HD21	-0.062	2.702
#2	LEU	595.A	CB	#1	ASN	111.H	HD21	0.006	2.874
#2	LEU	595.A	C	#1	ASN	111.H	HD21	-0.272	2.882
#2	LEU	595.A	HB3	#1	ASN	111.H	ND2	-0.253	2.893
#2	LEU	595.A	CA	#1	ASN	111.H	HD21	-0.037	2.917
#2	LEU	595.A	O	#1	ASN	111.H	ND2	0.053	3.007
#2	LEU	595.A	N	#1	ASN	111.H	OD1	-0.062	3.122
#2	LEU	595.A	N	#1	ASN	111.H	ND2	-0.062	3.342
#2	LEU	595.A	N	#1	ASN	111.H	CG	-0.298	3.548
#2	LEU	595.A	CB	#1	ASN	111.H	OD1	-0.382	3.682
#2	LEU	595.A	CB	#1	ASN	111.H	ND2	-0.251	3.771
#2	LEU	595.A	CA	#1	ASN	111.H	ND2	-0.312	3.832
#2	GLN	596.A	HE21	#1	PRO	103.H	O	0.168	2.252
#2	GLN	596.A	NE2	#1	PRO	103.H	O	-0.195	3.255
#2	GLN	596.A	HE21	#1	GLY	104.H	C	-0.377	2.987
#2	GLN	596.A	NE2	#1	GLY	104.H	O	-0.069	3.129
#2	GLN	596.A	HE21	#1	GLY	104.H	CA	-0.302	3.182
#2	GLN	596.A	NE2	#1	GLY	104.H	C	-0.102	3.352
#2	GLN	596.A	CA	#1	GLY	104.H	O	-0.352	3.652
#2	GLN	596.A	NE2	#1	GLY	104.H	CA	-0.264	3.784
#2	GLN	596.A	HA	#1	ALA	105.H	HA	-0.167	2.167
#2	GLN	596.A	HA	#1	ALA	105.H	CA	-0.277	3.157
#2	GLN	596.A	CA	#1	ALA	105.H	HA	-0.357	3.237
#2	ASN	597.A	H	#1	GLY	104.H	O	0.317	2.103
#2	ASN	597.A	N	#1	GLY	104.H	O	0.012	3.048
#2	ASN	597.A	CB	#1	GLY	104.H	O	-0.354	3.654
#2	ASN	597.A	HB3	#1	ALA	105.H	O	-0.199	2.619
#2	ASN	597.A	HB3	#1	ALA	105.H	C	-0.375	2.985
#2	ASN	597.A	CB	#1	ALA	105.H	O	-0.239	3.539
#2	ASN	597.A	CB	#1	ALA	105.H	C	-0.398	3.888
#2	ASN	597.A	HB3	#1	ALA	106.H	HA	0.230	1.770
#2	ASN	597.A	HA	#1	ALA	106.H	HB3	-0.164	2.164
#2	ASN	597.A	HD22	#1	ALA	106.H	HA	-0.310	2.310
#2	ASN	597.A	HB3	#1	ALA	106.H	CA	0.183	2.697
#2	ASN	597.A	CB	#1	ALA	106.H	HA	0.101	2.779
#2	ASN	597.A	CA	#1	ALA	106.H	HB3	-0.137	3.017
#2	ASN	597.A	HA	#1	ALA	106.H	CB	-0.140	3.020
#2	ASN	597.A	HB3	#1	ALA	106.H	N	-0.384	3.024
#2	ASN	597.A	HD22	#1	ALA	106.H	CA	-0.368	3.248
#2	ASN	597.A	CB	#1	ALA	106.H	CA	0.083	3.677
#2	ASN	597.A	CA	#1	ALA	106.H	CB	-0.090	3.850
#2	ASN	597.A	CA	#1	ALA	106.H	CA	-0.180	3.940
#2	ASN	597.A	CB	#1	ALA	106.H	CB	-0.354	4.114
#2	ASN	597.A	HD22	#1	PRO	107.H	HD3	0.286	1.714
#2	ASN	597.A	HD22	#1	PRO	107.H	HD2	-0.255	2.255
#2	ASN	597.A	HD22	#1	PRO	107.H	CD	0.497	2.383
#2	ASN	597.A	ND2	#1	PRO	107.H	HD3	0.155	2.485
#2	ASN	597.A	ND2	#1	PRO	107.H	CD	0.307	3.213
#2	SER	615.A	CB	#1	ALA	102.H	CB	-0.213	3.973
#2	VAL	617.A	HG13	#1	ILE	100.H	HG23	-0.085	2.085
#2	VAL	617.A	HG13	#1	ILE	100.H	CG2	-0.044	2.924
#2	VAL	617.A	CG1	#1	ILE	100.H	HG23	-0.203	3.083
#2	VAL	617.A	CG1	#1	ILE	100.H	CG2	-0.021	3.781
#2	VAL	617.A	HG22	#1	THR	101.H	O	-0.240	2.660
#2	VAL	617.A	CG2	#1	THR	101.H	O	-0.353	3.653
#2	VAL	617.A	CG2	#1	ALA	102.H	HB2	-0.367	3.247
#2	VAL	617.A	HG13	#1	ASN	31.H	HB3	-0.372	2.372
#2	VAL	617.A	HG12	#1	ASN	31.H	OD1	-0.375	2.795
#2	VAL	617.A	HG12	#1	ASN	31.H	CG	-0.373	2.983
#2	VAL	617.A	CG1	#1	ASN	31.H	HB3	-0.300	3.180
#2	VAL	617.A	HG13	#1	ASN	31.H	CB	-0.322	3.202
#2	VAL	617.A	CG1	#1	ASN	31.H	CG	-0.239	3.729
#2	VAL	617.A	CG1	#1	ASN	31.H	CB	-0.073	3.833
#2	LEU	619.A	HD21	#1	ILE	100.H	HD13	0.060	1.940
#2	LEU	619.A	CD2	#1	ILE	100.H	HD13	0.212	2.668
#2	LEU	619.A	HD21	#1	ILE	100.H	CD1	-0.013	2.893
#2	LEU	619.A	HD22	#1	ILE	100.H	CD1	-0.300	3.180
#2	LEU	619.A	CD2	#1	ILE	100.H	CD1	0.249	3.511
#2	PHE	655.A	HD2	#1	LEU	110.H	HD13	0.379	1.621
#2	PHE	655.A	HD2	#1	LEU	110.H	CD1	0.278	2.602
#2	PHE	655.A	CD2	#1	LEU	110.H	HD13	0.077	2.683
#2	PHE	655.A	CD2	#1	LEU	110.H	CD1	-0.024	3.664
#2	HIS	658.A	HB2	#1	LEU	110.H	HD12	-0.098	2.098
#2	HIS	658.A	CB	#1	LEU	110.H	HD12	0.097	2.783
#2	HIS	658.A	CG	#1	LEU	110.H	HD12	-0.373	2.983
#2	HIS	658.A	ND1	#1	LEU	110.H	HD22	-0.369	3.009
#2	HIS	658.A	HB2	#1	LEU	110.H	CD1	-0.194	3.074
#2	HIS	658.A	CB	#1	LEU	110.H	CD1	-0.087	3.847
#2	HIS	658.A	NE2	#1	TRP	32.L	HH2	-0.361	3.001
#2	HIS	658.A	NE2	#1	TRP	32.L	CH2	-0.182	3.582
#2	HIS	658.A	NE2	#1	TRP	32.L	CZ2	-0.317	3.717
#2	TYR	667.A	CG	#1	ALA	106.H	HB1	-0.277	2.887
#2	TYR	667.A	CB	#1	ALA	106.H	HB1	-0.336	3.216
#2	TYR	667.A	CG	#1	ALA	106.H	CB	-0.359	3.849
#2	TYR	667.A	CD2	#1	ALA	106.H	CB	-0.334	3.974
#2	TYR	667.A	CB	#1	ALA	106.H	CB	-0.219	3.979
#2	TYR	667.A	CZ	#1	THR	108.H	HB	0.181	2.429
#2	TYR	667.A	OH	#1	THR	108.H	HB	-0.041	2.501
#2	TYR	667.A	OH	#1	THR	108.H	HG1	-0.072	2.532
#2	TYR	667.A	CE2	#1	THR	108.H	HB	-0.049	2.809
#2	TYR	667.A	CE1	#1	THR	108.H	HB	-0.270	3.030
#2	TYR	667.A	OH	#1	THR	108.H	OG1	-0.158	3.078
#2	TYR	667.A	OH	#1	THR	108.H	CB	0.143	3.197
#2	TYR	667.A	CZ	#1	THR	108.H	CB	0.057	3.433
#2	TYR	667.A	CE2	#1	THR	108.H	CB	-0.136	3.776
#2	GLU	670.A	OE1	#1	THR	108.H	HG1	-0.241	2.661
#2	GLU	670.A	CD	#1	THR	108.H	HG1	0.019	2.861
#2	GLU	670.A	OE1	#1	THR	108.H	OG1	-0.091	2.971
#2	GLU	670.A	CD	#1	THR	108.H	OG1	-0.144	3.484
#2	GLU	670.A	OE2	#1	PRO	109.H	HD3	0.098	2.322
#2	GLU	670.A	CD	#1	PRO	109.H	HD3	-0.337	3.217
#2	GLU	670.A	OE2	#1	PRO	109.H	CD	-0.104	3.404
#2	GLU	670.A	OE1	#1	LEU	110.H	HG	-0.016	2.436
#2	GLU	670.A	OE1	#1	LEU	110.H	HD11	-0.152	2.572
#2	GLU	670.A	CD	#1	LEU	110.H	HG	-0.055	2.935
#2	GLU	670.A	OE1	#1	LEU	110.H	CD1	0.174	3.126
#2	GLU	670.A	OE1	#1	LEU	110.H	CG	0.133	3.167
#2	GLU	670.A	CD	#1	LEU	110.H	CG	-0.137	3.897
#2	GLU	670.A	CD	#1	LEU	110.H	CD1	-0.340	4.100
#2	GLU	670.A	OE2	#1	TRP	32.L	HZ2	-0.107	2.527
#2	GLU	670.A	OE2	#1	TRP	32.L	CZ2	0.012	3.168
