# Supplementary material for: A glycoprotein B-neutralizing antibody structure at 2.8 Å uncovers a critical domain for herpesvirus fusion initiation
Source: Nat Commun. 2020 Aug 18;11:4141. doi: 10.1038/s41467-020-17911-0 (PMC7435202; doi:10.1038/s41467-020-17911-0)
Supplement: Supplementary file 6 — Supplementary Data 2 [file 41467_2020_17911_MOESM6_ESM.xlsx]

## Sheet: Sheet1
Number of families	1
Number of comparisons per family	21
Alpha	0.05
Tukey's multiple comparisons test	Mean Diff.	95.00% CI of diff.	Significant?	Summary	Adjusted P Value
WT vs. S589A	-14.85	-33.60 to 3.909	No	ns	0.2238	A-B
WT vs. R592A	17.23	-1.532 to 35.98	No	ns	0.0953	A-C
WT vs. I594A	14.2	-4.554 to 32.96	No	ns	0.273	A-D
WT vs. Q596A	69.48	50.73 to 88.24	Yes	****	<0.0001	A-E
WT vs. Y667A	3.04	-15.72 to 21.80	No	ns	0.9991	A-F
WT vs. 667A/A670	4.85	-13.91 to 23.61	No	ns	0.9877	A-G
S589A vs. R592A	32.07	13.32 to 50.83	Yes	****	<0.0001	B-C
S589A vs. I594A	29.05	10.29 to 47.81	Yes	***	0.0001	B-D
S589A vs. Q596A	84.33	65.57 to 103.1	Yes	****	<0.0001	B-E
S589A vs. Y667A	17.89	-0.8693 to 36.64	No	ns	0.0727	B-F
S589A vs. 667A/A670	19.7	0.9407 to 38.45	Yes	*	0.0325	B-G
R592A vs. I594A	-3.022	-21.78 to 15.73	No	ns	0.9991	C-D
R592A vs. Q596A	52.26	33.50 to 71.01	Yes	****	<0.0001	C-E
R592A vs. Y667A	-14.19	-32.94 to 4.572	No	ns	0.2744	C-F
R592A vs. 667A/A670	-12.38	-31.13 to 6.382	No	ns	0.4428	C-G
I594A vs. Q596A	55.28	36.52 to 74.04	Yes	****	<0.0001	D-E
I594A vs. Y667A	-11.16	-29.92 to 7.594	No	ns	0.571	D-F
I594A vs. 667A/A670	-9.353	-28.11 to 9.404	No	ns	0.7559	D-G
Q596A vs. Y667A	-66.44	-85.20 to -47.69	Yes	****	<0.0001	E-F
Q596A vs. 667A/A670	-64.63	-83.39 to -45.88	Yes	****	<0.0001	E-G
Y667A vs. 667A/A670	1.81	-16.95 to 20.57	No	ns	>0.9999	F-G
Test details	Mean 1	Mean 2	Mean Diff.	SE of diff.	n1	n2	q	DF
WT vs. S589A	100	114.8	-14.85	6.314	40	40	3.325	273
WT vs. R592A	100	82.77	17.23	6.314	40	40	3.858	273
WT vs. I594A	100	85.8	14.2	6.314	40	40	3.181	273
WT vs. Q596A	100	30.52	69.48	6.314	40	40	15.56	273
WT vs. Y667A	100	96.96	3.04	6.314	40	40	0.6809	273
WT vs. 667A/A670	100	95.15	4.85	6.314	40	40	1.086	273
S589A vs. R592A	114.8	82.77	32.07	6.314	40	40	7.183	273
S589A vs. I594A	114.8	85.8	29.05	6.314	40	40	6.506	273
S589A vs. Q596A	114.8	30.52	84.33	6.314	40	40	18.89	273
S589A vs. Y667A	114.8	96.96	17.89	6.314	40	40	4.006	273
S589A vs. 667A/A670	114.8	95.15	19.7	6.314	40	40	4.412	273
R592A vs. I594A	82.77	85.8	-3.022	6.314	40	40	0.6769	273
R592A vs. Q596A	82.77	30.52	52.26	6.314	40	40	11.7	273
R592A vs. Y667A	82.77	96.96	-14.19	6.314	40	40	3.177	273
R592A vs. 667A/A670	82.77	95.15	-12.38	6.314	40	40	2.772	273
I594A vs. Q596A	85.8	30.52	55.28	6.314	40	40	12.38	273
I594A vs. Y667A	85.8	96.96	-11.16	6.314	40	40	2.5	273
I594A vs. 667A/A670	85.8	95.15	-9.353	6.314	40	40	2.095	273
Q596A vs. Y667A	30.52	96.96	-66.44	6.314	40	40	14.88	273
Q596A vs. 667A/A670	30.52	95.15	-64.63	6.314	40	40	14.48	273
Y667A vs. 667A/A670	96.96	95.15	1.81	6.314	40	40	0.4054	273
