# Supplementary material for: A glycoprotein B-neutralizing antibody structure at 2.8 Å uncovers a critical domain for herpesvirus fusion initiation
Source: Nat Commun. 2020 Aug 18;11:4141. doi: 10.1038/s41467-020-17911-0 (PMC7435202; doi:10.1038/s41467-020-17911-0)
Supplement: Supplementary file 11 — Source Data [file 41467_2020_17911_MOESM11_ESM.xlsx]

## Sheet: Fig. 1A mAb Chart
Source Data					Descriptive Statistics						ANOVA
UT	93k	SG2	206			UT	93k	SG2	206		Number of families	1
24	0	11	0		Number of values	6	6	6	6		Number of comparisons per family	6
20	0	9	0								Alpha	0.05
25	0	13	0		Minimum	20	0	9	0
30	0	11	0		25% Percentile	23	0	10.5	0		Tukey's multiple comparisons test	Mean Diff.	95.00% CI of diff.	Significant?	Summary	Adjusted P Value
27	0	14	0		Median	26	0	12	0		UT vs. 93k	25.67	21.67 to 29.66	Yes	****	<0.0001	A-B
28	0	19	0		75% Percentile	28.5	0	15.25	0		UT vs. SG2	12.83	8.839 to 16.83	Yes	****	<0.0001	A-C
					Maximum	30	0	19	0		UT vs. 206	25.67	21.67 to 29.66	Yes	****	<0.0001	A-D
											93k vs. SG2	-12.83	-16.83 to -8.839	Yes	****	<0.0001	B-C
					Mean	25.67	0	12.83	0		93k vs. 206	0	-3.994 to 3.994	No	ns	>0.9999	B-D
					Std. Deviation	3.502	0	3.488	0		SG2 vs. 206	12.83	8.839 to 16.83	Yes	****	<0.0001	C-D
					Std. Error of Mean	1.43	0	1.424	0
											Test details	Mean 1	Mean 2	Mean Diff.	SE of diff.	n1	n2	q	DF
					Lower 95% CI of mean	21.99	0	9.173	0		UT vs. 93k	25.67	0	25.67	1.427	6	6	25.44	20
					Upper 95% CI of mean	29.34	0	16.49	0		UT vs. SG2	25.67	12.83	12.83	1.427	6	6	12.72	20
											UT vs. 206	25.67	0	25.67	1.427	6	6	25.44	20
					Sum	154	0	77	0		93k vs. SG2	0	12.83	-12.83	1.427	6	6	12.72	20
											93k vs. 206	0	0	0	1.427	6	6	0	20
											SG2 vs. 206	12.83	0	12.83	1.427	6	6	12.72	20

## Sheet: Fig. 1A Fab Chart
Source Data				Descriptive Statistics					ANOVA
UT	93k	93kF			UT	93k	93kF		Number of families	1
34	0	0		Number of values	6	6	6		Number of comparisons per family	3
54	0	0							Alpha	0.05
46	0	0		Minimum	28	0	0
40	0	0		25% Percentile	32.5	0	0		Tukey's multiple comparisons test	Mean Diff.	95.00% CI of diff.	Significant?	Summary	Adjusted P Value
28	0	0		Median	43	0	0		UT vs. 93k	41.67	33.37 to 49.97	Yes	****	<0.0001	A-B
48	0	0		75% Percentile	49.5	0	0		UT vs. 93kF	41.67	33.37 to 49.97	Yes	****	<0.0001	A-C
				Maximum	54	0	0		93k vs. 93kF	0	-8.299 to 8.299	No	ns	>0.9999	B-C
				Mean	41.67	0	0		Test details	Mean 1	Mean 2	Mean Diff.	SE of diff.	n1	n2	q	DF
				Std. Deviation	9.585	0	0		UT vs. 93k	41.67	0	41.67	3.195	6	6	18.44	15
				Std. Error of Mean	3.913	0	0		UT vs. 93kF	41.67	0	41.67	3.195	6	6	18.44	15
									93k vs. 93kF	0	0	0	3.195	6	6	0	15
				Lower 95% CI of mean	31.61	0	0
				Upper 95% CI of mean	51.73	0	0
				Sum	250	0	0

## Sheet: Fig. 1 Western Blots
Boxed areas are those presented in Fig. 5.
Lane names highlighted in green are controls that were not present in Fig. 5.
Red asterixs highlight the molecular weight marker lane and associated molecular weights presented in Fig. 5.
The blue asterixs highlight lanes for antibodies not reported in this study.

## Sheet: Fig. 1B mAb Chart
Source Data					Descriptive Statistics						ANOVA
UT	93k	SG2	206			UT	93k	SG2	206		Number of families	1
100	8.80829	104.213	1.30897		Number of values	34	34	34	34		Number of comparisons per family	6
108.822	4.71775	83.4879	1.04991								Alpha	0.05
77.2703	4.18598	93.1688	1.03627		Minimum	64.69	3.822	76.72	0.852
85.4922	8.8492	119.935	0.927188		25% Percentile	86.41	4.769	99.5	1.037		Tukey's multiple comparisons test	Mean Diff.	95.00% CI of diff.	Significant?	Summary	Adjusted P Value
70.3982	4.15871	127.379	1.15899		Median	100	7.398	117.8	1.201		UT vs. 93k	95.1	84.12 to 106.1	Yes	****	<0.0001	A-B
98.582	8.83556	108.945	1.02263		75% Percentile	118.1	9.308	136.2	1.382		UT vs. SG2	-17.05	-28.02 to -6.073	Yes	***	0.0005	A-C
91.8932	8.09422	95.7649	1.20286		Maximum	154.6	12.57	180.9	1.859		UT vs. 206	101.4	90.38 to 112.3	Yes	****	<0.0001	A-D
100	4.3353	76.7197	0.964791								93k vs. SG2	-112.1	-123.1 to -101.2	Yes	****	<0.0001	B-C
71.0061	3.84664	85.6158	0.952262		Mean	102.6	7.485	119.6	1.229		93k vs. 206	6.255	-4.718 to 17.23	No	ns	0.4504	B-D
78.5616	8.13181	110.212	0.852024		Std. Deviation	22.86	2.882	26.05	0.2464		SG2 vs. 206	118.4	107.4 to 129.4	Yes	****	<0.0001	C-D
64.6911	3.82158	117.053	1.06503		Std. Error of Mean	3.92	0.4942	4.467	0.04226
90.5901	8.11928	100.113	0.939732								Test details	Mean 1	Mean 2	Mean Diff.	SE of diff.	n1	n2	q	DF
129.416	11.3993	134.869	1.69402		Lower 95% CI of mean	94.6	6.479	110.5	1.143		UT vs. 93k	102.6	7.485	95.1	4.217	34	34	31.89	132
140.833	6.10552	108.047	1.35874		Upper 95% CI of mean	110.6	8.49	128.7	1.315		UT vs. SG2	102.6	119.6	-17.05	4.217	34	34	5.716	132
100	5.41733	120.575	1.3411								UT vs. 206	102.6	1.229	101.4	4.217	34	34	33.99	132
110.641	11.4523	155.214	1.19993		Sum	3488	254.5	4067	41.79		93k vs. SG2	7.485	119.6	-112.1	4.217	34	34	37.61	132
91.1064	5.38204	164.849	1.49991								93k vs. 206	7.485	1.229	6.255	4.217	34	34	2.098	132
127.581	11.4346	140.992	1.32345								SG2 vs. 206	119.6	1.229	118.4	4.217	34	34	39.7	132
116.97	10.303	121.898	1.5311
127.289	5.51834	97.6555	1.22807
90.3828	4.89633	108.979	1.21212
100	10.3509	140.287	1.08453
142.049	12.5121	148.034	1.85938
154.581	6.70153	118.594	1.49138
109.762	5.94616	132.345	1.47201
121.441	12.5702	170.366	1.31706
100	5.90742	180.941	1.64633
140.035	12.5508	154.755	1.45264
101.439	8.93499	105.712	1.3278
110.387	4.78561	84.6888	1.06501
78.3817	4.2462	94.509	1.05118
86.722	8.97649	121.66	0.940526
71.4108	4.21853	129.212	1.17566
100	8.96266	110.512	1.03734

## Sheet: Fig. 1B Fab Chart
Source Data				Descriptive Statistics					ANOVA
UT	93k	93kF			UT	93k	93kF		Number of families	1
104.41	6.73	8.34		Number of values	8	8	8		Number of comparisons per family	3
101.73	7.4	13.22							Alpha	0.05
111.9	4.11	5.12		Minimum	81.96	4.11	4.18
81.96	5.14	6.26		25% Percentile	88.21	5.285	4.633		Tukey's multiple comparisons test	Mean Diff.	95.00% CI of diff.	Significant?	Summary	Adjusted P Value
94.06	5.72	4.18		Median	103.1	6.06	6.17		UT vs. 93k	93.9	85.30 to 102.5	Yes	****	<0.0001	A-B
86.26	6.22	4.47		75% Percentile	110.2	7.233	8.25		UT vs. 93kF	93.04	84.44 to 101.6	Yes	****	<0.0001	A-C
109.22	7.6	7.98		Maximum	111.9	7.6	13.22		93k vs. 93kF	-0.8538	-9.455 to 7.747	No	ns	0.9661	B-C
110.46	5.9	6.08
				Mean	100	6.103	6.956		Test details	Mean 1	Mean 2	Mean Diff.	SE of diff.	n1	n2	q	DF
				Std. Deviation	11.39	1.16	2.945		UT vs. 93k	100	6.103	93.9	3.412	8	8	38.91	21
				Std. Error of Mean	4.027	0.4101	1.041		UT vs. 93kF	100	6.956	93.04	3.412	8	8	38.56	21
									93k vs. 93kF	6.103	6.956	-0.8538	3.412	8	8	0.3538	21
				Lower 95% CI of mean	90.48	5.133	4.494
				Upper 95% CI of mean	109.5	7.072	9.418
				Sum	800	48.82	55.65

## Sheet: Fig. 5B
Source Data
	SG2-Total	SG2-Total	SG2-Total	SG2-Total	SG2-Total	SG2-Total	SG2-Total	SG2-Total	SG2-Total	SG2-Total	SG2-Total	SG2-Total	SG2-Surface	SG2-Surface	SG2-Surface	SG2-Surface	SG2-Surface	SG2-Surface	SG2-Surface	SG2-Surface	SG2-Surface	SG2-Surface	SG2-Surface	SG2-Surface	93k-Total	93k-Total	93k-Total	93k-Total	93k-Total	93k-Total	93k-Total	93k-Total	93k-Total	93k-Total	93k-Total	93k-Total	93k-Total	93k-Total	93k-Surface	93k-Surface	93k-Surface	93k-Surface	93k-Surface	93k-Surface	93k-Surface	93k-Surface	93k-Surface	93k-Surface	93k-Surface
Control	0.9	0.99			1.05	1.04			1.3	1.3			1.12	1.25			2.41	2.52			3.4	3.5			0.81	0.88			1.45	1.46			1.5	1.5					0.87	0.97			2.39	2.39			3.8	3.8
WT gB	100	100	90.8	110.13	100	98.52	101.51	100	100	100.8	99.2	100	100	100	92.11	108.57	100	104.87	95.36	100	100	102.5	97.5	100	100	100	90.1	110.99	100	100.82	99.18	100	100	99.7	100.3	100			100	100	90.12	110.97	100	100	100	100	100	98.9	101.1
S589A	105.3	102.5															106.3	95.1															102.9	101.4			103.9	101.6
R592A	89	97.5															59.8	68.6															89.2	88			93	90.9
I594A	82.7	77.4															71.4	62.7															85.3	84.1			84.3	82.4
589AAA594	80.3	73.4															40.7	39.4															69	68.1			63.6	62.2
Q596A	94.8	104.41			95.7	94.28							33.33	37			29.28	30.71							87.99	95.53			96.33	97.12									66.82	74.15			49.01	49.01
N597A	86.4	95.15			90.97	89.62							68.65	76.19			64.56	67.7							96.4	104.66			97.55	98.35									94.82	105.22			96.62	96.62
596AA597	82	90.31			89.03	87.71							43.23	47.99			42.19	44.25							91.6	99.44			102.24	103.09									92.94	103.13			97.75	97.75
592A/596AA597	87.6	96.48			78.71	77.54							36.63	40.66			21.52	22.57							87.48	94.97			83.67	84.36									83.53	92.69			52.68	52.68
Row Statistics
	SG2-Total Mean	SG2-Total SEM	SG2-Total n=	SG2-Surface Mean	SG2-Surface SEM	SG2-Surface n=	93k-Total Mean	93k-Total SEM	93k-Total n=	93k-Surface Mean	93k-Surface SEM	93k-Surface n=	Fusion Mean	Fusion SEM	Fusion n=
Control	1.09667	0.0678561	6	2.36667	0.415481	6	1.26667	0.133907	6	2.37	0.52601	6	0.575	0.0110614	28
WT gB	100.08	1.20896	12	100.076	1.21035	12	100.091	1.29163	12	100.091	1.2918	12	98.3643	2.47975	28
S589A	103.9	1.4	2	100.7	5.6	2	102.45	0.586657	4	103.225	1.10028	4	129.78	7.18061	8
R592A	93.25	4.25	2	64.2	4.4	2	90.275	1.0858	4	75.525	2.60012	4	17.315	1.30374	8
I594A	80.05	2.65	2	67.05	4.35	2	84.025	0.601907	4	82.1	1.97779	4	30.38	2.53505	8
589AAA594	76.85	3.45	2	40.05	0.65	2	65.725	1.66602	4	38.425	1.58765	4	6.83625	0.707473	8
Q596A	97.2975	2.38891	4	32.58	1.69523	4	94.2425	2.10929	4	59.7475	6.3773	4	3	0.30416	28
N597A	90.535	1.81252	4	69.275	2.46508	4	99.24	1.85045	4	98.32	2.3388	4	14.4679	0.59945	28
596AA597	87.2625	1.8327	4	44.415	1.26368	4	99.0925	2.61638	4	97.8925	2.08165	4	3.36071	0.146054	28
592A/596AA597	85.0825	4.41342	4	30.345	4.86682	4	87.62	2.58638	4	70.395	10.3973	4	0.721429	0.0201562	28
ANOVA
Compare row means (main row effect)
Number of families	1
Number of comparisons per family	15
Alpha	0.05
Tukey's multiple comparisons test	Predicted (LS) mean diff.	95.00% CI of diff.	Significant?	Summary	Adjusted P Value
Control vs. WT gB	-99.49	-108.3 to -90.69	Yes	****	<0.0001
Control vs. Y667A	-62.35	-71.16 to -53.54	Yes	****	<0.0001
Control vs. E670A	-45.3	-54.08 to -36.52	Yes	****	<0.0001
Control vs. 667A/A670	-51.89	-60.69 to -43.08	Yes	****	<0.0001
Control vs. 592A/596AA597/667A/A670	-3.017	-11.83 to 5.792	No	ns	0.9227
WT gB vs. Y667A	37.14	28.32 to 45.96	Yes	****	<0.0001
WT gB vs. E670A	54.18	45.39 to 62.97	Yes	****	<0.0001
WT gB vs. 667A/A670	47.6	38.78 to 56.42	Yes	****	<0.0001
WT gB vs. 592A/596AA597/667A/A670	96.47	87.65 to 105.3	Yes	****	<0.0001
Y667A vs. E670A	17.04	8.233 to 25.85	Yes	****	<0.0001
Y667A vs. 667A/A670	10.46	1.623 to 19.30	Yes	*	0.0101
Y667A vs. 592A/596AA597/667A/A670	59.33	50.49 to 68.17	Yes	****	<0.0001
E670A vs. 667A/A670	-6.581	-15.39 to 2.229	No	ns	0.2674
E670A vs. 592A/596AA597/667A/A670	42.29	33.48 to 51.10	Yes	****	<0.0001
667A/A670 vs. 592A/596AA597/667A/A670	48.87	40.03 to 57.71	Yes	****	<0.0001
Test details	Predicted (LS) mean 1	Predicted (LS) mean 2	Predicted (LS) mean diff.	SE of diff.	N1	N2	q	DF
Control vs. WT gB	1.082	100.6	-99.49	3.06	52	46	45.98	240
Control vs. Y667A	1.082	63.43	-62.35	3.066	52	40	28.75	240
Control vs. E670A	1.082	46.39	-45.3	3.056	52	52	20.96	240
Control vs. 667A/A670	1.082	52.97	-51.89	3.066	52	40	23.93	240
Control vs. 592A/596AA597/667A/A670	1.082	4.099	-3.017	3.066	52	40	1.391	240
WT gB vs. Y667A	100.6	63.43	37.14	3.07	46	40	17.11	240
WT gB vs. E670A	100.6	46.39	54.18	3.06	46	52	25.04	240
WT gB vs. 667A/A670	100.6	52.97	47.6	3.07	46	40	21.92	240
WT gB vs. 592A/596AA597/667A/A670	100.6	4.099	96.47	3.07	46	40	44.43	240
Y667A vs. E670A	63.43	46.39	17.04	3.066	40	52	7.86	240
Y667A vs. 667A/A670	63.43	52.97	10.46	3.077	40	40	4.809	240
Y667A vs. 592A/596AA597/667A/A670	63.43	4.099	59.33	3.077	40	40	27.27	240
E670A vs. 667A/A670	46.39	52.97	-6.581	3.066	52	40	3.035	240
E670A vs. 592A/596AA597/667A/A670	46.39	4.099	42.29	3.066	52	40	19.5	240
667A/A670 vs. 592A/596AA597/667A/A670	52.97	4.099	48.87	3.077	40	40	22.46	240
[truncated: 35 more columns]

## Sheet: Fig. 6B
Source Data
	SG2-Total	SG2-Total	SG2-Total	SG2-Total	SG2-Surface	SG2-Surface	SG2-Surface	SG2-Surface	93k-Total	93k-Total	93k-Total	93k-Total	93k-Surface	93k-Surface	93k-Surface	93k-Surface	Fusion	Fusion	Fusion	Fusion	Fusion	Fusion	Fusion	Fusion	Fusion	Fusion	Fusion	Fusion	Fusion	Fusion	Fusion	Fusion	Fusion	Fusion	Fusion	Fusion	Fusion	Fusion	Fusion	Fusion	Fusion	Fusion	Fusion	Fusion	Fusion	Fusion	Fusion	Fusion	Fusion
Control	1.2	1.2	0.9	0.9	1.8	1.8	1.2	1.2	1.3	1.2	1	1	1.2	1.1	1.4	1.4	0.3	0.3	0.3	0.4	0.4	0.4	0.4	0.5	0.5	0.4	0.4	0.4	0.6	0.7	0.7	0.6	0.6	0.5	0.5	0.6	0.6	0.6	0.7	0.7	0.4	0.4	0.5	0.4	0.4	0.3	0.3	0.3	0.3
WT gB	100	101	99	100	100	101.1	98.9	100	100	99.2	100.9	100	100	98.3	101.7	100	107.1	92.9	132.8	100.2	92.7	74.3	67	65.2	68.3	75.8	80.6	56.6	155.4	134.8	192.8	145.4	134.4	107.8	97.2	94.6	99.1	110.1	117	82.2	108.4	80.6	107.2	83.7	118.9	101.3
Y667A	95.6	96.6	96.8	97.8	62.9	63.5	62.1	62.8	80.9	80.2	79.8	79.1	65.1	64	66.1	65	9.2	10	7.7	9.6	15.2	5.1							13.4	14.5	11.1	13.9	22.1	7.4							9.8	8.4	10.4	8.8	11.7	11.6	22.1	16.8	14.7
E670A	87.9	88.7	93.4	94.4	10.3	10.4	10.5	10.6	84.3	83.5	87.2	86.5	27.6	27.1	28.6	28.1	19	17.7	20.3	17.8	18.7	22.9	20.8	23.1	27.5	27.4	25.1	21	11.3	13.5	17.9	14.2	15.3	16.1	19	18.4	14.8	10.8	10.6	15.7	12.8	20.6	9.6	22.1	12.3	18.1	13.5	18.5	15.7
667A/A670	92	92.9	94.2	95.1	47.5	48	44.3	44.8	74	73.4	73.4	72.8	50.4	49.5	50.1	49.3	1.9	2	1.4	0.8	0.8	1.5							2.8	2.8	2	1.1	1.1	2.1							3.5	3.1	5	5.5	3.2	3.6	0.3	0.3	0.3
592A/596AA597/667A/A670	16.5	16.7	15	15.2	1.3	1.3	1.3	1.3	1.4	1.4	0.9	0.9	1.9	1.9	1.8	1.7	0.4	0.4	0.4	0.3	0.3	0.4							0.5	0.5	0.6	0.5	0.4	0.6							0.3	0.3	0.3	0.3	0.3	0.3	0.3	0.3	0.3
	SG2-Total Mean	SG2-Total SEM	SG2-Total n=	SG2-Surface Mean	SG2-Surface SEM	SG2-Surface n=	93k-Total Mean	93k-Total SEM	93k-Total n=	93k-Surface Mean	93k-Surface SEM	93k-Surface n=	Fusion Mean	Fusion SEM	Fusion n=
Control	1.05	0.0866025	4	1.5	0.173205	4	1.125	0.075	4	1.275	0.075	4	0.461111	0.0215575	36
WT gB	100	0.408248	4	100	0.449073	4	100.025	0.347311	4	100	0.694022	4	102.813	5.45303	30
Y667A	96.7	0.450925	4	62.825	0.286865	4	80	0.376386	4	65.05	0.429146	4	12.5708	0.898841	24
E670A	91.1	1.63758	4	10.45	0.0645497	4	85.375	0.878801	4	27.85	0.322749	4	17.1583	0.80152	36
667A/A670	93.55	0.686173	4	46.15	0.934969	4	73.4	0.244949	4	49.825	0.256174	4	1.9125	0.308768	24
592A/596AA597/667A/A670	15.85	0.436845	4	1.3	0	4	1.15	0.144338	4	1.825	0.0478714	4	0.370833	0.0203939	24
ANOVA
Compare row means (main row effect)
Number of families	1
Number of comparisons per family	15
Alpha	0.05
Tukey's multiple comparisons test	Predicted (LS) mean diff.	95.00% CI of diff.	Significant?	Summary	Adjusted P Value
Control vs. WT gB	-99.49	-108.3 to -90.69	Yes	****	<0.0001
Control vs. Y667A	-62.35	-71.16 to -53.54	Yes	****	<0.0001
Control vs. E670A	-45.3	-54.08 to -36.52	Yes	****	<0.0001
Control vs. 667A/A670	-51.89	-60.69 to -43.08	Yes	****	<0.0001
Control vs. 592A/596AA597/667A/A670	-3.017	-11.83 to 5.792	No	ns	0.9227
WT gB vs. Y667A	37.14	28.32 to 45.96	Yes	****	<0.0001
WT gB vs. E670A	54.18	45.39 to 62.97	Yes	****	<0.0001
WT gB vs. 667A/A670	47.6	38.78 to 56.42	Yes	****	<0.0001
WT gB vs. 592A/596AA597/667A/A670	96.47	87.65 to 105.3	Yes	****	<0.0001
Y667A vs. E670A	17.04	8.233 to 25.85	Yes	****	<0.0001
Y667A vs. 667A/A670	10.46	1.623 to 19.30	Yes	*	0.0101
Y667A vs. 592A/596AA597/667A/A670	59.33	50.49 to 68.17	Yes	****	<0.0001
E670A vs. 667A/A670	-6.581	-15.39 to 2.229	No	ns	0.2674
E670A vs. 592A/596AA597/667A/A670	42.29	33.48 to 51.10	Yes	****	<0.0001
667A/A670 vs. 592A/596AA597/667A/A670	48.87	40.03 to 57.71	Yes	****	<0.0001
Test details	Predicted (LS) mean 1	Predicted (LS) mean 2	Predicted (LS) mean diff.	SE of diff.	N1	N2	q	DF
Control vs. WT gB	1.082	100.6	-99.49	3.06	52	46	45.98	240
Control vs. Y667A	1.082	63.43	-62.35	3.066	52	40	28.75	240
Control vs. E670A	1.082	46.39	-45.3	3.056	52	52	20.96	240
Control vs. 667A/A670	1.082	52.97	-51.89	3.066	52	40	23.93	240
Control vs. 592A/596AA597/667A/A670	1.082	4.099	-3.017	3.066	52	40	1.391	240
WT gB vs. Y667A	100.6	63.43	37.14	3.07	46	40	17.11	240
WT gB vs. E670A	100.6	46.39	54.18	3.06	46	52	25.04	240
WT gB vs. 667A/A670	100.6	52.97	47.6	3.07	46	40	21.92	240
WT gB vs. 592A/596AA597/667A/A670	100.6	4.099	96.47	3.07	46	40	44.43	240
Y667A vs. E670A	63.43	46.39	17.04	3.066	40	52	7.86	240
Y667A vs. 667A/A670	63.43	52.97	10.46	3.077	40	40	4.809	240
Y667A vs. 592A/596AA597/667A/A670	63.43	4.099	59.33	3.077	40	40	27.27	240
E670A vs. 667A/A670	46.39	52.97	-6.581	3.066	52	40	3.035	240
E670A vs. 592A/596AA597/667A/A670	46.39	4.099	42.29	3.066	52	40	19.5	240
667A/A670 vs. 592A/596AA597/667A/A670	52.97	4.099	48.87	3.077	40	40	22.46	240
[truncated: 3 more columns]

## Sheet: Fig. 5D and 6D
Source Data								Descriptive Statistics									ANOVA
WT-gBTEVV5	S589A	R592A	I594A	Q596A	Y667A	667A/A670			WT-gBTEVV5	S589A	R592A	I594A	Q596A	Y667A	667A/A670		Number of families	1
78	110.1	95.7	91.7	13.6	43.5	121.4		Number of values	40	40	40	40	40	40	40		Number of comparisons per family	21
70.9	63.9	53.1	132.6	38.8	102.5	91.2											Alpha	0.05
88.7	31.1	125.1	90.8	15.7	86.8	103.3		Minimum	55	31.1	38.1	20.1	9.8	33.8	33.3
107.9	66.2	53	89.5	44.6	90	56.1		Maximum	147.7	218.4	132.2	132.6	61.2	167.7	170.8		Tukey's multiple comparisons test	Mean Diff.	95.00% CI of diff.	Significant?	Summary	Adjusted P Value
89.3	117.9	90.8	90.6	36.9	120.2	70.1		Range	92.7	187.3	94.1	112.5	51.4	133.9	137.5		WT vs. S589A	-14.85	-33.60 to 3.909	No	ns	0.2238	A-B
81.2	113.2	124.1	45.2	18.7	99.6	110.2											WT vs. R592A	17.23	-1.532 to 35.98	No	ns	0.0953	A-C
126.2	192.2	48.4	85.3	61.2	85.7	124.6		Mean	100	114.8	82.77	85.8	30.52	96.96	95.15		WT vs. I594A	14.2	-4.554 to 32.96	No	ns	0.273	A-D
101.8	109.4	103.6	92.2	34.6	85.3	170.8		Std. Deviation	22.5	36.08	25.27	29.88	12.42	32.68	31.94		WT vs. Q596A	69.48	50.73 to 88.24	Yes	****	<0.0001	A-E
55	122.9	62.8	128.6	21.6	73.8	33.3		Std. Error of Mean	3.557	5.705	3.995	4.725	1.964	5.167	5.051		WT vs. Y667A	3.04	-15.72 to 21.80	No	ns	0.9991	A-F
136.1	144.4	88.9	85.7	42	115.3	93.3											WT vs. 667A/A670	4.85	-13.91 to 23.61	No	ns	0.9877	A-G
104.8	137.9	109.2	58.8	14.9	67.2	155.2		Coefficient of variation	0.225	0.3142	0.3053	0.3483	0.407	0.3371	0.3357		S589A vs. R592A	32.07	13.32 to 50.83	Yes	****	<0.0001	B-C
117.6	111.1	79.5	68.5	22.4	33.8	159.9											S589A vs. I594A	29.05	10.29 to 47.81	Yes	***	0.0001	B-D
96.2	115.7	64.5	94.6	41.1	70.9	77.4		Geometric mean	97.47	109	78.83	79.36	27.88	90.96	89.6		S589A vs. Q596A	84.33	65.57 to 103.1	Yes	****	<0.0001	B-E
104.7	120.9	38.1	123.4	40.3	55	82.3		Geometric SD factor	1.262	1.408	1.382	1.549	1.565	1.464	1.44		S589A vs. Y667A	17.89	-0.8693 to 36.64	No	ns	0.0727	B-F
141.1	114.6	39.3	42.2	46.2	34.8	77.2											S589A vs. 667A/A670	19.7	0.9407 to 38.45	Yes	*	0.0325	B-G
106.7	133.6	126.2	73.5	17.8	71.3	91.4											R592A vs. I594A	-3.022	-21.78 to 15.73	No	ns	0.9991	C-D
59.3	123.3	99.2	79.2	17.6	97.1	149											R592A vs. Q596A	52.26	33.50 to 71.01	Yes	****	<0.0001	C-E
102.9	75.6	86.5	60.6	23	132.1	98.8											R592A vs. Y667A	-14.19	-32.94 to 4.572	No	ns	0.2744	C-F
99.5	99.7	81	100.7	20.8	110	115.3											R592A vs. 667A/A670	-12.38	-31.13 to 6.382	No	ns	0.4428	C-G
83	102.1	103.9	97.6	9.8	102.3	36.5											I594A vs. Q596A	55.28	36.52 to 74.04	Yes	****	<0.0001	D-E
130.4	84.5	90.3	67.5	10	78.4	95											I594A vs. Y667A	-11.16	-29.92 to 7.594	No	ns	0.571	D-F
93.2	108.7	89	128.3	17.6	55.2	83.8											I594A vs. 667A/A670	-9.353	-28.11 to 9.404	No	ns	0.7559	D-G
104.3	111	58.9	63	44.4	85.9	73.2											Q596A vs. Y667A	-66.44	-85.20 to -47.69	Yes	****	<0.0001	E-F
104.7	132.9	64.5	78.1	47.8	106.3	131.5											Q596A vs. 667A/A670	-64.63	-83.39 to -45.88	Yes	****	<0.0001	E-G
130.5	66.6	95.8	70.3	28.7	107.6	85.2											Y667A vs. 667A/A670	1.81	-16.95 to 20.57	No	ns	>0.9999	F-G
78.5	74.6	121.4	86	24	86.9	90.9
71.3	125	57.1	124	27.1	117.9	106.3											Test details	Mean 1	Mean 2	Mean Diff.	SE of diff.	n1	n2	q	DF
89.2	181	50.3	108.5	31.7	140.5	57.7											WT vs. S589A	100	114.8	-14.85	6.314	40	40	3.325	273
100.8	143.8	69.8	122.9	38.6	101.2	80											WT vs. R592A	100	82.77	17.23	6.314	40	40	3.858	273
69	190	78.2	20.1	31.9	132.2	54											WT vs. I594A	100	85.8	14.2	6.314	40	40	3.181	273
106.5	93.5	63.7	129.3	37.2	101.2	60											WT vs. Q596A	100	30.52	69.48	6.314	40	40	15.56	273
147.7	115.7	73.9	49.4	21	167.7	91.9											WT vs. Y667A	100	96.96	3.04	6.314	40	40	0.6809	273
77.6	115	97.8	119.8	26.7	137.1	120.1											WT vs. 667A/A670	100	95.15	4.85	6.314	40	40	1.086	273
82	116.5	132.2	125.9	24.9	90.1	100.5											S589A vs. R592A	114.8	82.77	32.07	6.314	40	40	7.183	273
134.9	89	72.8	69.3	31.9	158.2	91.1											S589A vs. I594A	114.8	85.8	29.05	6.314	40	40	6.506	273
90.6	118.3	116	96.9	37.7	165.1	113.8											S589A vs. Q596A	114.8	30.52	84.33	6.314	40	40	18.89	273
110.6	113	84.3	23.3	29.3	111.5	112.9											S589A vs. Y667A	114.8	96.96	17.89	6.314	40	40	4.006	273
97.9	99	52.6	40.5	45.4	113.5	59.9											S589A vs. 667A/A670	114.8	95.15	19.7	6.314	40	40	4.412	273
128.3	91.5	86	103.3	29	92	63.1											R592A vs. I594A	82.77	85.8	-3.022	6.314	40	40	0.6769	273
101	218.4	83.4	74.1	54.1	52.6	117.7											R592A vs. Q596A	82.77	30.52	52.26	6.314	40	40	11.7	273
																	R592A vs. Y667A	82.77	96.96	-14.19	6.314	40	40	3.177	273
																	R592A vs. 667A/A670	82.77	95.15	-12.38	6.314	40	40	2.772	273
																	I594A vs. Q596A	85.8	30.52	55.28	6.314	40	40	12.38	273
																	I594A vs. Y667A	85.8	96.96	-11.16	6.314	40	40	2.5	273
																	I594A vs. 667A/A670	85.8	95.15	-9.353	6.314	40	40	2.095	273
																	Q596A vs. Y667A	30.52	96.96	-66.44	6.314	40	40	14.88	273
																	Q596A vs. 667A/A670	30.52	95.15	-64.63	6.314	40	40	14.48	273
																	Y667A vs. 667A/A670	96.96	95.15	1.81	6.314	40	40	0.4054	273

## Sheet: Fig. 5E and 5F Western Blots
Boxed areas are those presented in Fig. 5.
Lane names highlighted in green are controls that were not present in Fig. 5.
Red asterixs highlight the molecular weight marker lane and associated molecular weights presented in Fig. 5.
The blue asterixs highlight lanes for a gB mutant not reported in this study.

## Sheet: Fig. 6E and 6F Western Blots
Boxed areas are those presented in Fig. 6.
Red asterixs highlight the molecular weight marker lane and associated molecular weights presented in Fig. 6.
